# Supplementary material for: Quercetin Inhibits AKT Ser473 Phosphorylation and Disrupts AKT–Androgen Receptor Signaling in Castration-Resistant Prostate Cancer Cells
Source: Antioxidants (Basel). 2026 Mar 20;15(3):393. doi: 10.3390/antiox15030393 (PMC13024314; doi:10.3390/antiox15030393)
Supplement: Supplementary file 1 [file antioxidants-15-00393-s001.zip]

Archive with 1 entries (1 files):
- antioxidants-4149254-supplementary.pdf
